# Supplementary material for: Continuous Intracranial Pressure Monitoring in Children with ‘Benign’ External Hydrocephalus
Source: J Clin Med. 2025 Apr 28;14(9):3042. doi: 10.3390/jcm14093042 (PMC12072479; doi:10.3390/jcm14093042)
Supplement: Supplementary file 1 [file jcm-14-03042-s001.zip]

Archive with 1 entries (1 files):
- jcm-3538776-supplementary.pdf
